# Supplementary material for: Comparing research investment to United Kingdom institutions and published outputs for tuberculosis, HIV and malaria: a systematic analysis across 1997–2013
Source: Health Res Policy Syst. 2015 Nov 4;13:63. doi: 10.1186/s12961-015-0052-5 (PMC4632337; doi:10.1186/s12961-015-0052-5)
Supplement: Additional file 1: — Supplementary information for publication. (XLSX 49 kb) [file 12961_2015_52_MOESM1_ESM.xlsx]

## Sheet: Investment
	HIV						Tuberculosis						Malaria
	Preclinical	Phase I-III	Product development	Public health	Cross-disciplinary	Total	Preclinical	Phase I-III	Product development	Public health	Cross-disciplinary	Total	Preclinical	Phase I-III	Product development	Public health	Cross-disciplinary	Total
1997	7959006	1608388	66763	4119988	n/a	13754145	2893241	0	96994	196607		3186842	2661209	220753	0	4365382		7247344
1998	3655206	3741783	185272	3137171	n/a	10719432	3054785	0	38932	764164		3857881	6031720	0	120093	893731		7045544
1999	5545073	64199	4656	2900083	n/a	8514011	3993845	0	0	817319		4811164	7420495	0	114070	9417140		16951705
2000	34272314	11244474	3529597	8243290	n/a	57289675	23427157	0	913469	250172		24590798	40646319	13596	0	47399952		88059867
2001	12506779	56658048	475370	14790539	n/a	84430736	6086537	0	826361	7452342		14365240	8059670	340864	133528	1037097		9571159
2002	13657140	6341780	2613552	19964149	n/a	42576621	3419201	0	511629	8277126		12207956	18006081	4935	173827	1421520		19606363
2003	2391523	5814258	1509238	11901299	n/a	21616318	4053813	0	0	2374917		6428730	4922666	2692406	1771048	3535272		12921392
2004	15476250	354008	1547931	9900685	n/a	27278874	1854184	648438	1576593	1108390		5187605	9649844	384346	1507870	2078598		13620658
2005	29378991	9063679	1024690	3469184	n/a	42936544	16771206	3894741	6683697	5273999		32623643	41337514	3809680	466405	2415868		48029467
2006	40191077	4894618	8166799	22947350	n/a	76199844	8281704	0	311269	7062579		15655552	8692703	1191500	514472	17859001		28257676
2007	27042774	5995326	1858823	6230637	n/a	41127560	7723791	2051856	5758170	0		15533817	9967104	0	4177620	45295674		59440398
2008	3774911	3747232	2517442	20495936	n/a	30535521	8696380	4620000	0	4156918		17473298	20751859	864924	310718	11600894		33528395
2009	7898980	1397801	283492	17166961	n/a	26747234	2913391	0	541081	1597988		5052460	16867161	397468	0	6301738		23566367
2010	16813028	390410	0	14851896	n/a	32055334	3308471	390410	2914662	402931		7016474	7444971	0	3550199	2680358		13675528
2011	12761042	1559436	3688161	28349919	0	46358558	10500279	0	2191066	4273227	2867027	19831599	21831133	1268582	894329	22531790	2464565	48990399
2012	14190538	2213165	3833683	5887574	0	26124960	7716289	0	3296696	2012767	0	13025752	8586877	8600421	5183668	7790261	2704896	32866123
2013	17681188	2315912	3795651	24235044	15057929	63085724	9705620	177839	5147000	23223130	0	38253589	10691425	63950	21551298	22943580	106219	55356472
Sum	265195820	117404517	35101120	218591705	15057929	651351091	124399894	11783284	30807619	69244576	2867027	239102400	243568751	19853425	40469145	209567856	5275680	518734857
Percentage	0.407147	0.180248	0.0538897	0.335597	0.023118	1	0.520279	0.0492813	0.128847	0.289602	0.0119908	1	0.469544	0.0382728	0.0780151	0.403998	0.0101703	#DIV/0!
Median	13657140	3741783	1547931	11901299	n/a	32055334	6086537	0	826361	2012767	n/a	13025752	9649844	340864	466405	6301738	n/a	23566367
IQR 25	7898980	1559436	283492	5887574	n/a	26124960	3308471	0	96994	764164	n/a	5187605	7444971	4935	120093	2415868	n/a	13620658
IQR 75	17681188	5995326	3529597	19964149	n/a	46358558	8696380	390410	2914662	5273999	n/a	17473298	18006081	1191500	1771048	17859001	n/a	48029467
Mean	1.55998e+07	6.90615e+06	2.06477e+06	1.28583e+07	n/a	3.83148e+07	7.31764e+06	693134	1.81221e+06	4.07321e+06	n/a	1.40648e+07	1.43276e+07	1.16785e+06	2.38054e+06	1.23275e+07	n/a	3.05138e+07
SD	1.11219e+07	1.31989e+07	2.12247e+06	8.24609e+06	n/a	2.19136e+07	5.64221e+06	1.43963e+06	2.19829e+06	5.64324e+06	n/a	1.02184e+07	1.14191e+07	2.19084e+06	5.19562e+06	1.46724e+07	n/a	2.26296e+07
						651351091						239102400						518734857
	HIV	Tuberculosis	Malaria
1997	13754145	3186842	7247344
1998	10719432	3857881	7045544
1999	8514011	4811164	16951705
2000	57289675	24590798	88059867
2001	84430736	14365240	9571159
2002	42576621	12207956	19606363
2003	21616318	6428730	12921392
2004	27278874	5187605	13620658
2005	42936544	32623643	48029467
2006	76199844	15655552	28257676
2007	41127560	15533817	59440398
2008	30535521	17473298	33528395
2009	26747234	5052460	23566367
2010	32055334	7016474	13675528
2011	46358558	19831599	48990399
2012	26124960	13025752	32866123
2013	63085724	38253589	55356472
	651351091	239102400	518734857	1409188348
97-2010	515781849	167991460	381521863	1065295172

## Sheet: Investment proportions
	HIV				Tuberculosis				Malaria
	Preclinical	Phase I-III	Product development	Public health	Preclinical	Phase I-III	Product development	Public health	Preclinical	Phase I-III	Product development	Public health
1997	0.578662	0.116938	0.00485403	0.299545	0.907871	0	0.0304358	0.0616934	0.367198	0.0304598	0	0.602342
1998	0.340989	0.349065	0.0172838	0.292662	0.79183	0	0.0100916	0.198079	0.856104	0	0.0170452	0.126851
1999	0.651288	0.00754039	0.000546863	0.340625	0.83012	0	0	0.16988	0.437743	0	0.00672912	0.555528
2000	0.598228	0.196274	0.0616097	0.143888	0.95268	0	0.0371468	0.0101734	0.461576	0.000154395	0	0.53827
2001	0.148131	0.67106	0.0056303	0.17518	0.423699	0	0.057525	0.518776	0.842079	0.0356137	0.0139511	0.108356
2002	0.320766	0.14895	0.0613847	0.468899	0.28008	0	0.0419095	0.678011	0.918379	0.000251704	0.00886585	0.072503
2003	0.110635	0.268975	0.0698194	0.55057	0.630578	0	0	0.369422	0.38097	0.208368	0.137063	0.273598
2004	0.567335	0.0129774	0.0567447	0.362943	0.357426	0.124998	0.303915	0.213661	0.708471	0.0282179	0.110705	0.152606
2005	0.684242	0.211095	0.0238652	0.0807979	0.514081	0.119384	0.204873	0.161662	0.86067	0.0793196	0.00971081	0.0502997
2006	0.527443	0.064234	0.107176	0.301147	0.528995	0	0.0198823	0.451123	0.307623	0.0421655	0.0182065	0.632005
2007	0.657534	0.145774	0.0451965	0.151495	0.497224	0.13209	0.370686	0	0.167682	0	0.0702825	0.762035
2008	0.123624	0.122717	0.0824431	0.671216	0.497695	0.264403	0	0.237901	0.618934	0.0257968	0.00926731	0.346002
2009	0.29532	0.0522596	0.0105989	0.641822	0.576628	0	0.107093	0.316279	0.71573	0.0168659	0	0.267404
2010	0.5245	0.0121793	0	0.463321	0.471529	0.0556419	0.415403	0.0574264	0.544401	0	0.259602	0.195997
2011	0.275268	0.0336386	0.0795573	0.611536	0.529472	0	0.110484	0.215476	0.445621	0.0258945	0.0182552	0.459923
2012	0.543179	0.0847146	0.146744	0.225362	0.592387	0	0.253091	0.154522	0.261268	0.26168	0.157721	0.23703
2013	0.280272	0.0367106	0.0601666	0.384161	0.253718	0.00464895	0.134549	0.607084	0.193138	0.00115524	0.389318	0.41447
Median	0.5245	0.116938	0.0567447	0.340625	0.528995	0	0.057525	0.213661	0.461576	0.0257968	0.0170452	0.273598
IQR 25	0.280272	0.0367106	0.0105989	0.225362	0.471529	0	0.0198823	0.154522	0.367198	0.000154395	0.00886585	0.152606
IQR 75	0.578662	0.196274	0.0698194	0.468899	0.630578	0.0556419	0.204873	0.369422	0.71573	0.0356137	0.110705	0.53827
Mean	0.425142	0.149124	0.0490365	0.362657	0.566824	0.041245	0.123358	0.260069	0.534564	0.0444673	0.0721602	0.340895
SD	0.197664	0.16557	0.0415529	0.182229	0.202926	0.0755942	0.136774	0.203344	0.246662	0.0754002	0.109759	0.219178
	HIV	Tuberculosis	Malaria
1997	13754145	3186842	7247344
1998	10719432	3857881	7045544
1999	8514011	4811164	16951705
2000	57289675	24590798	88059867
2001	84430736	14365240	9571159
2002	42576621	12207956	19606363
2003	21616318	6428730	12921392
2004	27278874	5187605	13620658
2005	42936544	32623643	48029467
2006	76199844	15655552	28257676
2007	41127560	15533817	59440398
2008	30535521	17473298	33528395
2009	26747234	5052460	23566367
2010	32055334	7016474	13675528
2011	46358558	19831599	48990399
2012	26124960	13025752	32866123
2013	63085724	38253589	55356472

## Sheet: Publication numbers
	HIV						Tuberculosis						Malaria
	Preclinical	Phase I-III	Product development	Public health	Cross-disciplinary	Total	Preclinical	Phase I-III	Product development	Public health	Cross-disciplinary	Total	Preclinical	Phase I-III	Product development	Public health	Cross-disciplinary	Total
1997	100	12	18	316	35	481	55	1	2	78	3	139	83	6	5	58	21	173
1998	103	16	17	274	39	449	54	2	8	58	4	126	77	9	4	62	12	164
1999	98	24	10	255	37	424	54	0	14	75	0	143	114	13	8	47	6	188
2000	79	15	14	255	36	399	66	2	7	96	10	182	109	6	6	56	12	189
2001	87	13	8	263	67	438	56	3	11	67	11	148	99	4	5	43	11	162
2002	69	18	8	219	49	363	74	4	5	64	12	159	106	6	5	66	16	199
2003	74	10	13	229	43	369	63	1	9	72	3	148	108	4	4	54	15	185
2004	89	13	15	246	74	437	93	3	8	85	12	201	120	9	4	98	14	245
2005	132	22	23	301	68	544	84	3	4	102	7	200	145	2	2	96	78	323
2006	102	21	18	368	43	552	85	6	11	107	8	217	104	10	5	112	79	310
2007	116	21	24	385	45	591	98	5	15	117	11	246	150	13	9	96	14	282
2008	84	38	28	377	65	593	94	5	8	126	9	242	118	13	11	119	11	272
2009	111	33	18	437	72	671	63	4	18	128	22	235	126	17	18	110	15	286
2010	113	38	24	456	72	703	78	7	15	138	19	257	144	12	23	145	30	354
2011	161	18	29	488	19	715	80	8	29	156	23	297	162	15	2	185	10	374
2012	185	10	2	419	185	801	86	4	11	156	11	268	175	10	10	146	28	369
2013	129	19	15	578	51	792	92	4	18	159	17	290	172	15	17	131	41	376
Sum	1832	341	284	5866	1000	9322	1275	62	193	1784	182	3498	2112	164	138	1624	413	4451
Proportion	0.196524	0.0365801	0.0304656	0.629264	0.107273	1.00011	0.364494	0.0177244	0.0551744	0.510006	0.0520297	0.999428	0.4745	0.0368457	0.0310043	0.364862	0.0927881	1
	HIV	Tuberculosis	Malaria
1997	481	139	173
1998	449	126	164
1999	424	143	188
2000	399	182	189
2001	438	148	162
2002	363	159	199
2003	369	148	185
2004	437	201	245
2005	544	200	323
2006	552	217	310
2007	591	246	282
2008	593	242	272
2009	671	235	286
2010	703	257	354
2011	715	297	374
2012	801	268	369
2013	792	290	376
Sum	9322	3498	4451	17271

## Sheet: Pub proportions
	HIV					Tuberculosis					Malaria
	Preclinical	Phase I-III	Product development	Public health	Cross-disciplinary	Preclinical	Phase I-III	Product development	Public health	Cross-disciplinary	Preclinical	Phase I-III	Product development	Public health	Cross-disciplinary
1997	0.2079	0.024948	0.037422	0.656965	0.0727651	0.395683	0.00719424	0.0143885	0.561151	0.0215827	0.479769	0.0346821	0.0289017	0.33526	0.121387
1998	0.229399	0.0356347	0.0378619	0.610245	0.0868597	0.428571	0.015873	0.0634921	0.460317	0.031746	0.469512	0.054878	0.0243902	0.378049	0.0731707
1999	0.231132	0.0566038	0.0235849	0.601415	0.0872642	0.377622	0	0.0979021	0.524476	0	0.606383	0.0691489	0.0425532	0.25	0.0319149
2000	0.197995	0.037594	0.0350877	0.639098	0.0902256	0.362637	0.010989	0.0384615	0.527473	0.0549451	0.57672	0.031746	0.031746	0.296296	0.0634921
2001	0.19863	0.0296804	0.0182648	0.600457	0.152968	0.378378	0.0202703	0.0743243	0.452703	0.0743243	0.611111	0.0246914	0.0308642	0.265432	0.0679012
2002	0.190083	0.0495868	0.0220386	0.603306	0.134986	0.465409	0.0251572	0.0314465	0.402516	0.0754717	0.532663	0.0301508	0.0251256	0.331658	0.080402
2003	0.200542	0.0271003	0.0352304	0.620596	0.116531	0.425676	0.00675676	0.0608108	0.486486	0.0202703	0.583784	0.0216216	0.0216216	0.291892	0.0810811
2004	0.203661	0.0297483	0.0343249	0.562929	0.169336	0.462687	0.0149254	0.039801	0.422886	0.0597015	0.489796	0.0367347	0.0163265	0.4	0.0571429
2005	0.242647	0.0404412	0.0422794	0.553309	0.125	0.42	0.015	0.02	0.51	0.035	0.448916	0.00619195	0.00619195	0.297214	0.241486
2006	0.184783	0.0380435	0.0326087	0.666667	0.0778986	0.391705	0.0276498	0.0506912	0.493088	0.0368664	0.335484	0.0322581	0.016129	0.36129	0.254839
2007	0.196277	0.035533	0.0406091	0.651438	0.0761421	0.398374	0.0203252	0.0609756	0.47561	0.0447154	0.531915	0.0460993	0.0319149	0.340426	0.0496454
2008	0.141653	0.0640809	0.0472175	0.63575	0.109612	0.38843	0.0206612	0.0330579	0.520661	0.0371901	0.433824	0.0477941	0.0404412	0.4375	0.0404412
2009	0.165425	0.0491803	0.0268256	0.651267	0.107303	0.268085	0.0170213	0.0765957	0.544681	0.093617	0.440559	0.0594406	0.0629371	0.384615	0.0524476
2010	0.16074	0.0540541	0.0341394	0.648649	0.102418	0.303502	0.0272374	0.0583658	0.536965	0.07393	0.40678	0.0338983	0.0649718	0.409605	0.0847458
2011	0.225175	0.0251748	0.0405594	0.682517	0.0265734	0.26936	0.026936	0.0976431	0.525253	0.0774411	0.433155	0.040107	0.00534759	0.494652	0.026738
2012	0.230961	0.0124844	0.00249688	0.523096	0.230961	0.320896	0.0149254	0.0410448	0.58209	0.0410448	0.474255	0.0271003	0.0271003	0.395664	0.0758808
2013	0.162879	0.0239899	0.0189394	0.729798	0.0643939	0.317241	0.0137931	0.062069	0.548276	0.0586207	0.457447	0.0398936	0.0452128	0.348404	0.109043
Median	0.19863	0.0356347	0.0343249	0.63575	0.102418	0.38843	0.015873	0.0583658	0.520661	0.0447154	0.474255	0.0346821	0.0289017	0.348404	0.0731707
IQR 25	0.184783	0.0271003	0.0235849	0.601415	0.0778986	0.320896	0.0137931	0.0384615	0.47561	0.035	0.440559	0.0301508	0.0216216	0.297214	0.0524476
IQR 75	0.225175	0.0491803	0.0378619	0.651438	0.125	0.42	0.0206612	0.0634921	0.536965	0.07393	0.532663	0.0460993	0.0404412	0.395664	0.0847458
Mean	0.198228	0.037287	0.0311465	0.625735	0.10772	0.374956	0.016748	0.0541806	0.50439	0.0492039	0.488945	0.0374375	0.0306927	0.353997	0.0889269
SD	0.0286534	0.0136719	0.0111602	0.0503396	0.0467131	0.0606713	0.00777791	0.0241333	0.0490211	0.0248055	0.0755145	0.0150375	0.0167597	0.0639364	0.0648417

## Sheet: citations
	HIV						Tuberculosis						Malaria
	Preclinical	Phase I-III	Product development	Public health	Cross-disciplinary	Total	Preclinical	Phase I-III	Product development	Public health	Cross-disciplinary	Total	Preclinical	Phase I-III	Product development	Public health	Cross-disciplinary	Total
1997	8101	482	1225	7213	2062	19083	3191	120	35	1314	31	4691	4350	264	150	2159	786	7709
1998	5489	1046	341	7237	1290	15403	7241	199	306	1396	255	9397	5064	254	136	2922	660	9036
1999	4554	1911	586	5422	1404	13877	3367	0	329	1868	0	5564	7348	727	403	1937	226	10641
2000	5240	1192	637	7970	1760	16799	3623	41	352	2046	1193	7255	5863	291	214	2860	617	9845
2001	4746	558	504	8597	2240	16645	3079	252	660	1634	546	6171	4874	333	368	1927	763	8265
2002	6150	514	434	8529	1712	17339	4352	285	348	1628	329	6942	5180	211	814	2798	463	9466
2003	5070	569	291	8031	2818	16779	2962	6	140	3775	20	6903	5887	206	147	2031	667	8938
2004	6551	1199	515	8380	2096	18741	4077	559	178	2575	304	7693	7116	742	115	4637	1018	13628
2005	8053	1014	950	9303	2733	22053	3259	54	261	3296	403	7273	7236	231	22	4044	2759	14292
2006	4685	1769	313	10398	1230	18395	2641	254	791	2952	439	7077	3725	465	113	3475	3200	10978
2007	5062	929	675	8814	950	16430	3428	337	432	2571	752	7520	5362	515	429	3891	531	10728
2008	2915	1215	825	9629	2447	17031	2714	352	276	2290	176	5808	3590	388	302	4273	457	9010
2009	4524	977	348	6819	1379	14047	1547	117	462	1861	906	4893	3087	444	382	2436	315	6664
2010	3581	962	394	7199	1315	13451	1978	113	211	2136	655	5093	3392	279	340	3190	664	7865
2011	2928	307	580	5134	295	9244	1359	125	684	1487	341	3996	2294	251	27	2856	138	5566
2012	1693	89	18	3110	1186	6096	900	37	150	1159	154	2400	1851	132	82	1598	497	4160
2013	767	150	41	2235	223	3416	475	25	142	674	252	1568	938	59	71	527	173	1768
Sum	80109	14883	8677	124020	27140	254829	50193	2876	5757	34662	6756	100244	77157	5792	4115	47561	13934	148559
Proportion	0.314364	0.0584039	0.0340503	0.486679	0.106503	1	0.500708	0.02869	0.0574299	0.345776	0.0673956	1	0.519369	0.0389879	0.0276994	0.320149	0.0937944	1
	HIV	Tuberculosis	Malaria
1997	19083	4691	7709
1998	15403	9397	9036
1999	13877	5564	10641
2000	16799	7255	9845
2001	16645	6171	8265
2002	17339	6942	9466
2003	16779	6903	8938
2004	18841	7693	13628
2005	22053	7273	14292
2006	18395	7077	10978
2007	16430	7520	10728
2008	17046	5808	9010
2009	14047	4893	6664
2010	13451	5093	7865
2011	9244	3996	5566
2012	6096	2400	4160
2013	3421	1568	1768
Sum	254949	100244	148559	503752

## Sheet: citations proportions
	HIV					Tuberculosis					Malaria
	Preclinical	Phase I-III	Product development	Public health	Cross-disciplinary	Preclinical	Phase I-III	Product development	Public health	Cross-disciplinary	Preclinical	Phase I-III	Product development	Public health	Cross-disciplinary
1997	0.424514	0.0252581	0.0641933	0.37798	0.108054	0.680239	0.0255809	0.0074611	0.280111	0.0066084	0.564276	0.0342457	0.0194578	0.280062	0.101959
1998	0.356359	0.0679088	0.0221385	0.469844	0.0837499	0.770565	0.021177	0.0325636	0.148558	0.0271363	0.560425	0.0281098	0.0150509	0.323373	0.0730412
1999	0.328169	0.13771	0.0422281	0.390718	0.101175	0.60514	0	0.0591301	0.33573	0	0.690537	0.0683206	0.0378724	0.182032	0.0212386
2000	0.311923	0.0709566	0.0379189	0.474433	0.104768	0.49938	0.00565127	0.0485183	0.282012	0.164438	0.595531	0.0295582	0.0217369	0.290503	0.0626714
2001	0.285131	0.0335236	0.0302794	0.516491	0.134575	0.498947	0.0408362	0.106952	0.264787	0.0884784	0.589716	0.0402904	0.0445251	0.233152	0.092317
2002	0.354692	0.0296442	0.0250303	0.491897	0.098737	0.626909	0.0410545	0.0501296	0.234515	0.0473927	0.547222	0.0222903	0.085992	0.295584	0.0489119
2003	0.302163	0.0339114	0.0173431	0.478634	0.167948	0.429089	0.000869187	0.020281	0.546864	0.00289729	0.658648	0.0230477	0.0164466	0.227232	0.0746252
2004	0.349554	0.0639774	0.0274799	0.447148	0.11184	0.529962	0.0726635	0.0231379	0.33472	0.0395164	0.52216	0.0544467	0.00843851	0.340255	0.0746991
2005	0.365166	0.0459801	0.043078	0.421847	0.123929	0.448096	0.00742472	0.0358862	0.453183	0.0554104	0.506297	0.0161629	0.00153932	0.282955	0.193045
2006	0.254689	0.0961674	0.0170155	0.565262	0.066866	0.373181	0.0358909	0.111771	0.417126	0.0620319	0.339315	0.0423574	0.0102933	0.316542	0.291492
2007	0.308095	0.0565429	0.0410834	0.536458	0.0578211	0.455851	0.0448138	0.0574468	0.341888	0.1	0.499814	0.0480052	0.0399888	0.362696	0.0494966
2008	0.171158	0.0713405	0.0484411	0.565381	0.143679	0.467287	0.0606061	0.0475207	0.394284	0.030303	0.398446	0.0430633	0.0335183	0.474251	0.0507214
2009	0.322062	0.0695522	0.024774	0.485442	0.0981704	0.316166	0.0239117	0.0944206	0.380339	0.185162	0.463235	0.0666267	0.0573229	0.365546	0.0472689
2010	0.266226	0.0715188	0.0292915	0.535202	0.0977622	0.388376	0.0221873	0.0414294	0.419399	0.128608	0.431278	0.0354736	0.0432295	0.405594	0.0844247
2011	0.316746	0.0332107	0.0627434	0.555387	0.0319126	0.34009	0.0312813	0.171171	0.372122	0.0853353	0.412145	0.0450952	0.00485088	0.513115	0.0247934
2012	0.277723	0.0145997	0.00295276	0.510171	0.194554	0.375	0.0154167	0.0625	0.482917	0.0641667	0.444952	0.0317308	0.0197115	0.384135	0.119471
2013	0.224532	0.043911	0.0120023	0.654274	0.065281	0.302934	0.0159439	0.0905612	0.429847	0.160714	0.530543	0.033371	0.0401584	0.298077	0.0978507
Median	0.311923	0.0565429	0.0292915	0.491897	0.101175	0.455851	0.0239117	0.0501296	0.372122	0.0620319	0.52216	0.0354736	0.0217369	0.316542	0.0746252
IQR 25	0.277723	0.0335236	0.0221385	0.469844	0.0837499	0.375	0.0154167	0.0358862	0.282012	0.030303	0.444952	0.0295582	0.0150509	0.282955	0.0494966
IQR 75	0.349554	0.0709566	0.0422281	0.536458	0.123929	0.529962	0.0408362	0.0905612	0.419399	0.1	0.564276	0.0450952	0.0401584	0.365546	0.0978507
Mean	0.306994	0.0568067	0.0322349	0.498622	0.105342	0.476895	0.0273711	0.0624047	0.359906	0.0734235	0.514973	0.0389527	0.0294196	0.327947	0.0887075
SD	0.0589076	0.0300841	0.0167846	0.0690756	0.0402876	0.131764	0.0202973	0.0411085	0.0986332	0.0579372	0.093297	0.0145596	0.0216902	0.0851035	0.0658982
	HIV	Tuberculosis	Malaria
1997	19083	4691	7709
1998	15403	9397	9036
1999	13877	5564	10641
2000	16799	7255	9845
2001	16645	6171	8265
2002	17339	6942	9466
2003	16779	6903	8938
2004	18841	7693	13628
2005	22053	7273	14292
2006	18395	7077	10978
2007	16430	7520	10728
2008	17046	5808	9010
2009	14047	4893	6664
2010	13451	5093	7865
2011	9244	3996	5566
2012	6096	2400	4160
2013	3421	1568	1768
